# Supplementary material for: The safety of maxillary sinus floor elevation and the accuracy of implant placement using dynamic navigation
Source: PLoS One. 2024 May 23;19(5):e0304091. doi: 10.1371/journal.pone.0304091 (PMC11115217; doi:10.1371/journal.pone.0304091)
Supplement: S1 Data — (XLSX) [file pone.0304091.s001.xlsx]

## Sheet: A Group
Sites	RBH	platform deviation	apex deviation	angular deviation
1	5.91	1.383	1.528	2.878
2	4.06	0.708	0.712	0.23
3	3.22	1.172	1.198	1.167
4	3.11	0.589	0.266	0.464
5	4.46	0.943	0.874	0.782
6	4.9	1.326	1.289	1.366
7	3.32	1.377	1.382	2.21
8	5.64	1.494	1.826	2.678
9	3.91	1.368	1.124	2.902
10	5.83	0.821	1.012	1.88
11	5.37	0.744	0.292	1.678
12	5.32	0.902	0.932	2.011
13	3.26	1.131	0.997	2.711
14	3.21	1.136	1.392	1.324
15	3.81	0.954	1.302	2.012
16	5.5	0.844	0.862	0.467
17	4.81	0.822	0.81	1.396
18	4.86	1.067	1.408	0.729
19	3.5	1.256	0.502	2.336
20	3.66	0.814	1.103	1.052
21	3.82	0.365	0.528	0.465
22	4.43	0.856	0.587	1.178

## Sheet: B Group
Sites	RBH	platform deviation	apex deviation	angular deviation
1	8.15	0.817	0.801	1.797
2	9.81	1.513	1.664	3.675
3	7.96	1.216	1.458	2.238
4	8.58	1.63	1.808	0.26
5	8.27	1.502	1.911	1.66
6	9.05	1.36	1.46	1.77
7	9.45	1.043	1.012	1.874
8	6.61	0.732	0.71	0.886
9	8.07	0.376	0.423	0.929
10	9.94	0.843	0.804	1.356
11	7.14	1.436	1.71	1.472
12	6.41	0.429	0.306	1.343
13	8.86	0.364	0.225	2.732
14	9.33	0.343	0.643	1.052
15	9.48	1.064	1.009	1.01
16	6.58	1.307	1.324	2.212
17	9.73	0.921	1.202	1.567
18	8.93	0.924	0.796	0.686
19	6.59	0.95	0.952	1.484
20	6.93	1.024	1.101	1.602
